# Supplementary material for: Genome-Wide Identification and Expression Analysis of ACA/ECAs in Capsicum annuum L
Source: Int J Mol Sci. 2024 Nov 28;25(23):12822. doi: 10.3390/ijms252312822 (PMC11641697; doi:10.3390/ijms252312822)
Supplement: Supplementary file 1 [file ijms-25-12822-s001.zip]

Archive with 1 entries (1 files):
- ijms-3311578-supplementary.pdf
